# Supplementary material for: A multilevel, multi-mode framework for standardization in digital B2B platform eco-systems in international cargo transportation—A multiple case study
Source: Electron Mark. 2022 Jun 9;32(4):1843–75. doi: 10.1007/s12525-022-00551-1 (PMC9178226; doi:10.1007/s12525-022-00551-1)
Supplement: Supplementary file 1 — Supplementary file1 (XLSX 14 KB) [file 12525_2022_551_MOESM1_ESM.xlsx]

## Sheet: Tabelle1 (2)
		Platform eco-system & its environment							Organizations							Individual characteristics			Standard characteristics
	IdR	Level of governmental stakeholder involvement	Market structure of an industry	Eco-system composition / diversity	Platform governance structure	Speed of technological progress	Market readiness	Availibility of standardization institutions	Sponsor‘s proximity to governmental stakeholders	Top management support	Availability of resources	Experience in standard setting	Short-term focused strategy	Company culture	Competitive position	Experience / Know-How	Technophobia	Age	Type of standard	Standard „baseline“	Complexity of standard	Mode of standardization*	Perceived usefulness	Expected effect on BR	Expected effect on network
Platform eco-system & its environment	Level of governmental stakeholder involvement
	Market structure of an industry	0.66
	Eco-system composition / diversity	0.11	0.47
	Platform governance structure	0.34	0.55	0.53
	Speed of technological progress	0	0.13	0	0
	Market readiness	0	0.27	0	0	0.13
	Availibility of standardization institutions	0.25	0.25	0	0	0	0
Organizations	Sponsor‘s proximity to governmental stakeholders	0.51	0	0.06	0	0	0	0
	Top management support	0.02	0.29	0	0.11	0.13	0.27	0	0.23
	Availability of resources	0.38	0.33	0	0	0	0	0.25	0.18	0.78
	Experience in standard setting	0	0.23	0	0	0	0	0.25	0.38	0	0
	Short-term focused strategy	0	0.29	0	0	0.14	0.43	0	0	0.43	0.29	0.14
	Company culture	0	0.22	0	0.04	0	0.13	0	0.07	0.33	0	0	0.14
	Competitive position	0	0.36	0.12	0.12	0	0.2	0	0.16	0.48	0.28	0	0.43	0
Individual charac-teristics	Experience / Know-How	0	0	0	0	0	0.07	0	0	0.67	0.48	0.23	0	0.11	0
	Technophobia	0	0	0	0	0	0.14	0	0	0.64	0.43	0	0	0.21	0.07	0.43
	Age	0	0	0	0	0	0.09	0	0	0.55	0	0	0	0.18	0	0.45	0.36
Standard characteristics	Type of standard	0	0	0.14	0.02	0	0.33	0.25	0	0.41	0.11	0.31	0	0	0	0.17	0	0
	Standard „baseline“	0.16	0.19	0	0	0.06	0.27	0.25	0	0.23	0	0	0	0	0	0	0	0	0.67
	Complexity of standard	0	0	0.11	0.07	0	0.07	0	0	0.38	0	0	0	0	0	0	0.14	0	0.7	0.59
	Mode of standardization*	N/A	N/A	N/A	N/A	N/A	N/A	N/A	N/A	N/A	N/A	N/A	N/A	N/A	N/A	N/A	N/A	N/A	N/A	N/A	N/A
	Perceived usefulness	0	0.05	0.28	0.05	0	0.2	0	0	0.21	0	0.23	0.29	0.15	0.12	0.1	0.07	0.09	0.29	0	0.43	N/A
	Expected effect on BR	0.09	0.09	0.18	0.27	0	0.18	0	0	0.09	0	0.15	0	0	0	0.09	0.18	0	0.45	0	0.27	N/A	0.09
	Expected effect on network	0.12	0.04	0.24	0.28	0	0	0	0	0.16	0	0.08	0	0	0.12	0.08	0	0	0.4	0	0.32	N/A	0.04	0.45
	* In order to avoid misleading results, we excluded "Mode of standardization" here, as it is both dependent as well as explanatory variable in our cases, but would be viewed as solely explanatory variable to standard adoption
